# Supplementary material for: Oral Surgery and Osteoradionecrosis in Patients Undergoing Head and Neck Radiation Therapy: An Update of the Current Literature
Source: Biomedicines. 2023 Dec 18;11(12):3339. doi: 10.3390/biomedicines11123339 (PMC10742198; doi:10.3390/biomedicines11123339)
Supplement: Supplementary file 1 [file biomedicines-11-03339-s001.zip]

Archive with 1 entries (1 files):
- biomedicines-2713338-supplementary.pdf
